# Supplementary material for: Models of Telehealth Service Delivery in Adults With Spinal Cord Injuries: Scoping Review
Source: JMIR Rehabil Assist Technol. 2023 Jun 29;10:e41186. doi: 10.2196/41186 (PMC10365587; doi:10.2196/41186)
Supplement: Multimedia Appendix 4 [file rehab_v10i1e41186_app4.xlsx]

## Sheet: T0002-10.1080_10790268.2018.152
	Study Characteristics			Participant Population		SEX					Intervention Charactersitics
Author, (year), Country study was conducted	Study Objective	Main Category (Based on study focus area)	Method (Quantitative, Qualitative, Mixed Method, Reviews,..)/ Study Design	# of participants/# of papers in Reviews	Age (mean (SD)) / mean (range))	Females % or # or n (%)	Males % or # or n (%)	Time Since Injury (years), mean(SD)	Details of SCI n(%)	Secondary Complications Related to SCI	telerehabilitation Intervention/service/program	Description/ Content	Type of telerehabilitation service provided (educational, monitoring, compensatory strategy,..)	Format/Delivery	Facilitators (Delivered by)	Intensity/Frequency/Duration	Underlying theories for the intervention	Technology component/used modalities	Outcome Measures	Results
Arbour-Nicitopoulos et al., (2014), USA	To investigate the Get in Motion service's reach (absolute quantity and representativeness) across Canada, as well as its effect on LTPA intentions and behaviour among individuals with SCI.	Decreased Physical Activity/LTPA	Observational - Prospective Cohort Study	65	50.42 (12.78)	0.415	0.569	14.46 (12.69)	traumatic -> vehicular: 17(26.2) -> sports, recreation, falls: 22(38.8) Non-traumatic ->Medical, surgical complications : 6(9.2) ->Other: 16(24.6). Tetraplegia =29(44.6) Paraplegia= 30(46.2)	N/A	Get in Motion service	A counselling intervention providing informational and motivational support to sustain a regular LTPA (life-time physical activity) routine within the community.	informational and motivational support	Telephone counselling	EXERCISE COUNSELOR with experience in establishing community-based LTPA for SCI & trained in motivational interviewing & behavior change theory.	Duration: 6 months Frequency of counselling: weekly (months 0-2), every 2 weeks (months 2-4), monthly (months 5-6) [total of 14 interactions with counsellor) ->Targeted duration of each counselling session (10-15 min)	First 2 components of this RE-AIM framework which are Reach & Effectiveness used to evaluate get in motion service	Simple telephone lines	1) Item “I intend to do at least 30 min of moderate to heavy intensity LTPA on most days of the week over the next two months” used to measure intentions. 2)7-day self-report LTPA questionnaire used to measure Moderate to heavy intensity LTPA behavior	1) raised the moderate-to-heavy-intensity LTPA behavoir to levels known to have fitness benefits for persons with SCI in Canada. 2) Client’s intentions for engaging in regular LTPA initiated high and was maintained over the 6-months period.
Bombardier et al., (2021), USA	This study sought to determine whether a telehealth-based physical activity counselling intervention could aid SCI patients in enhancing their level of physical fitness.	Decreased Physical Activity/LTPA	Experimental (Quantitative) - Pilot feasibility RCT	15	52(+-13)	0.27	0.73	16(13)	Cervical, C1–5 ->. Total : 1 (7%), usual care: 1(13%), iterv: 0(0%) Cervical, C6–8 -> Total : 1 (7%), usual care: 1(13%), iterv: 0(0%) Thoracic, T1–12 -> Total : 12(80%), usual care: 6(75%), iterv: 6(86%) Lumbar, L1–5 -> 1 (7%), 0(0%), 1(14%)	N/A	Community-based physical activity counselling intervention	The DPP program's content was modified for people with SCI, and motivational interviewing techniques were used to encourage adherence.	motivational interviewing techniques.	Telephone counselling	PT	16 sessions spread over 24 weeks	N/A	Simple telephone lines	1) Peak oxygen consumption (VO2 peak) measured by using open circuit spirometry during a continuous graded exercise test at 60 RPM on a Monark Rehab Trainer Model 881-E arm crank ergometer. 2) The Brief Pain Inventory intensity and interference scales, and the Wheelchair User’s Shoulder Pain Index used to assess pain, pain interference, or shoulder pain. 3) The Patient Health Questionnaire-9, the…	1) The intervention did not result in enough physical activity to have an effect on VO2 peak cardiorespiratory fitness. 2) The intervention group's decreased depressed symptoms when compared to the control group. 3) unanticipated decline in the intervention group's self-assurance when using workout equipment.
chemtob et al., (2019), Canada	This study sought to determine whether a telehealth-based physical activity counselling intervention could aid SCI patients in enhancing their level of physical fitness.	Decreased Participation in daily or social activities/Satisfaction (Quality of life variables) /LTPA motivation	Quantitative - self-determination theory-based pilot RCT	24	51.64 (12.13)	0.727	0.273	15.45 (12.85)	N/A	N/A	LTPA counselling program	consisted of behavior change techniques and self-regulatory strategies in fostering LTPA motivation and participation	emotional and motivational support	Virtual app, individual	LTPA counsellor was a kinesiologist with Training in behaviour change	10 week program	Self-determination theory (SDT)	REACTS (remote education augmented communication training and supervision) software (application)	N/A	Small impacts were identified for several quality of life-related variables like pain and depressive symptoms, whereas moderate to high effects were seen for health involvement, life satisfaction, and meaningful life experiences.
Coulter et al., (2017), UK	To assess the efficiency of web-based physiotherapy for people with SCI, as well as participant satisfaction.	Decreased Physical Activity/LTPA	Experimental (Quantitative) - Pilot RCT	24	Intervetion: 51.5 (13.0) Control: 48.1 (10.6)	intervention: 44% control: 38%	intervention: 56% control: 63%	intervention: 13 (11.6) control: 15.7(9.7)	intervention gp: C1-4: 1(6%) C5-8: 4(25%) T1-S5: 11(69%) Complete: 7(44%) Incomplete: 9(56%). Control gp: C1-4: 1(13%) C5-8: 5(63%) T1-S5: 2(25%) Complete: 5(63%) Incomplete: 3(56%)	N/A	Exercise Program	The website contains exercise, exercise diary, advice and education section.	educational and monitoring services	Virtual web-based, Individual	Self-regulating website, however, the diaries were monitored by the PHYSIOTHERAPIST and discussed with them any potential changes and updates to the exercise (prescribing individualized exercise plan)	30 min twice per week for a period of 8 weeks & to complete their exercise diary.	N/A	Any device that has interent (www.webbasedphysio.com)	1) 6 Min Push Test (6MPT) or the 6 Min Walk Test (6MWT) to measure the distance the subjects walk or propel their wheelchair within 6 min over a 20 meter. 2) Borge Sale used to measure rate of perceived exertion 3) Change in heart rate (work HR -resting HR) 4) Hospital anxiety and depression scale (HADS) 5) World Health Organization Quality of Life BREF Scale (WHO-QOL BREF) 6) Compliance to exerc…	1) Web-based physiotherapy is a workable and acceptable means of providing exercise to people with SCI. 2) SCI population highly recommends the programme and is interested in continuing to apply.
Dallolio et al., (2008), Italy	In patients with SCI participating in the THRIVE, to compare the results of conventional treatment with telemedicine six months after discharge in terms of functioning, disability, number and kind of complications, and satisfaction with care.	MUlti-purposes (secondary complications, functioning, & satisfaction with care)	Experimental (Quantitative) - Multicenter RCT	137	Bologna SCI unit: 37.34 (13.64) Brussels SCI unit: 37.88 (15.41) Salisbury and Stanmore SCI units: 43.90 (15.75)	Bologna SCI unit: 6 (10.17) Brussels SCI unit: 5 (29.41) Salisbury and Stanmore SCI units: 9 (17.65)	Bologna SCI unit: 53 (89.83) Brussels SCI unit: 12 (70.59) Salisbury and Stanmore SCI units: 42 (82.35)	N/A	Bologna SCI unit (Tetraplegia): 24 (40.68) Bologna SCI unit (Paraplegia): 35 (59.32) Brussels SCI unit (Tetraplegia): 3 (17.65) Brussels SCI unit (paraplegia): 14 (83.35) Salisbury and Stanmore SCI units (Tetraplegia): 20 (39.22) Salisbury and Stanmore SCI units (Paraplegia): 28 (54.90)	N/A	Telerehabilitation Intervention	Telerehabilitation sessions were structured in two types: 1) involvement of at least 1 medical doctor and 1 nurse assessing clinical routine and providing recommendations, 2) involvement of a PT and/or 1 OT, assessing a number of functional parameters related to mobiliity and other skills (i.e., handwriting, use telephone,...), and giving appropriate recommendations to address issues related to p…	Clinical routine assessments, and recommendations	Video-conferencing, individual	Type 1 sessions provided by a medical doctor and 1 nurse. Type 2 sessions provided by a PT and/or 1 OT.	Patients in the telemedicine group received 8 telemedicine weekly sessions in the first 2 months, followed by biweekly telemedicine sessions for 4 months.	N/A	video-conferencing platform on any device	1) FIM & SCIM II used to assess functional status. 2) complications (PU, UTI,…) monitoed by the SCI unit physician who were not invloved in the clinical care of patients, as well as using patient and caregiver diaries recorded any complications. 3) specific questionnaire developed to assess satisfaction with care. Questions rated on an ordinal scale (0-10), where 0 shows least satifactio and 10 t…	1) No difference between the intervention and standard care groups were found in terms of number and types of complications. 2) changes on the FIM and SCIM areas measuring self-care, mobility in room and toilet/ transfers, and mobility indoors and outdoors/locomotion would seem to favor telemedicine over standard care. 3) Telerehabilitation may offer benefits to patients discharged from a spinal …
Dear et al., (2018), Australia	To assess the feasibility and preliminary effects of a modified version of the Pain Course, a proven internet-delivered chronic pain intervention, for individuals with SCI.	Chronic Pain	Experimental (Quantitative) - Single-group feasibility clinical trial (pre-post)	68	48(13), range: (21-85)	0.5	0.5	8(10) / Range: 0.33 - 48	Complete paraplegia: 10(15%) Incomplete paraplegia: 33(49%) Complete tetraplegia: 5(7%) Incomplete tetraplegia: 11(16%) Unsure (type formally not diagnosed): 9(13)	Chrnoic pain	Internet-based pain management programme called Pain Course	contains 5 core online lessons and 5 downloadable lesson summaries providing the same theraputic information as the in person one for participants to learn cognitive and behaviour self-management skills.	education and training (informational support)	Virtual web-based, Individual	Self-regulated (patient accesses the content on the website by her/his self). However, a trianed PT with experience in chronic pain self-management provided all clinical contacts with subjetcs	8-week intervention	Principles of transdiagnostic cognitive behaviour therapy.	Any device with internet access	1) pain disability index (PDI) - 2) patient health questionnaire 9-item -> measure the symptoms and severity of depression 3) generalized anxiety disorder 7-item scale -> measures symptoms and severity of anxiety symptoms 4) Wisconsin brief pain questionnaire (WBPQ) -> measures pain intensities 5) pain self-efficacy questionnaire (PSEQ) -> assesses patient’s belief about his or her ability to und…	1) Clinically meaningful improvements in pain-related disability, depression, anxiety, and average pain levels were observed and maintained. 2) Overall appreciation & rated to be a good idea, but still phone call to provider was preferred.
Della Mea et al., (2012), Italy	To see if a web portal that meets regulatory standards may be utilised to facilitate communication between SCI patients and their doctors (GP & rehabilitation specialist).	N/A	Mixed methods	13	Range: 30-50 (subjects for phase 1), N/A for phase 2	Phase 1: 1 Phase 2: N/A	Phase 1: 12 Phase 2: N/A	on average 7 years	8 of them complete injury (class A according to ASIA), 5 incomplete (of which 2 ASIA B, & 3 ASIA C) (phase 1)	Bladder/bowel dysfunction, Chronic pain, urinary infection, Pus	Web-based system (forum-like interface)	A web-based system where the core of communications involve three categories of actors including 1) the person with SCI 2) the GP of the person 3) the rehabilitation specialist of the spinal cord unit, (plus 4) caregiver if needed). Three groups of actors communicating in a forum-like interface with private communications among the three actors.	communicational support (N/A)	Web-based, individual	Communication between three core actors of SCI patients, GP of the SCI patient, & the SCI rehabilitation specialist.	6-months study period	N/A	Web portal can be accessed through any interent connection on any potential device (home computer).	Collected data on the usage, number of communication, and involvements of various parties during the study period.	1) Lower number of doctors involved in the discussions. 2) Thread themes were always about not urgent issues and smaller healthcare problems such as: (i) bladder and bowel management; (ii) neuropatic pain treatment options; (iii) urinary infections, including laboratory exams inter- pretation; (iv) orthostatic hypotension; (v) drugs assumption modalities and side effects; (vi) mattresses, wheelch…
Gorgey et al., (2017), USA	To investigate the feasibility and initial efficacy of telehealth communication in conjunction with surface neuromuscular electrical stimulation (NMES) resistance training (RT) to induce muscle hypertrophy.	induce muscle atrophy	Experimental (Quantitative)- Within-subject control design	5	36 (12)	0	5	> 1	Cervical and thoracic spinal cord injuries	N/A	Telehealth videoconference program	Telehealth videoconference program using home-based NMES-RT for 8 weeks.	Resistance training (physical exercise and live feedback on performance)	Video-conferencing, individual	Research staff	Twice weekly for 8 weeks	N/A	in-home Cisco Jabber Video Software	1) Magnetic resonance imaging was used to measure cross-sectional areas (CSAs) and intramuscular fat (IMF) of the whole thigh and individual muscle groups. 2) Average two-way travel time, distance traveled in miles and total cost of gas per mile were calculated.	1) Utalizing telehealth communication is a safe, feasible and potentially cost-reducing method for monitoring home-based NMES-RT in persons with chronic SCI. 2) All muscles demonstrated detected muscle hypertrophy.
Hatch et al., (2020), USA	To investigate the frequency and characteristics associated with telehealth use in Veterans with SCI/D.	multi-purposes (secondary complications & community participation)	Observational (Quantitative) - Cross-sectional design	15 028 Veterans	N/A		N/A	N/A	N/A	N/A	N/A	N/A	N/A	N/A	N/A	N/A	N/A	N/A	Frequency and characteristics associated with VHA telehealth utilization	The most frequent ways of telehealth used were real-time clinical video and store-and-forward between a provider and patient within the same hub network.
Hiremath et al., (2019), USA	To evaluate whether sensor-based, automated tracking of mild, moderate, and vigorous-intensity PA in community-dwelling people with SCI may be utilised to design a JITAI for increasing PA levels. We expected that a JITAI like this would result in more light- and moderate-intensity PA in people with SCI.	Decreased Physical Activity/LTPA	Experimental (Quantitative) - Non-Randomized Trial (pilot study) / Pre-Post	20	39.4 (12.8)	4	16	12.4 (12.5)	The SCI varied from cervical level three to thoracic level 12; twelve of the participants had a complete injury and 16 had paraplegia.	N/A	Exercise program	program consisted of tracking the PA levels of individuals in community and to provide them with a behavior-sensitive, just-in-time-adaptive intervention (JITAI) to improve their PA levels / three phase: 1) installation and baseline assessments. 2) providing PA recommendation handout (recommending 20 mins of moderate to vigorous intensity aerobic activity twice per week as well as strength traini…	monitoring and feedback provision	Virtual app, individual	N/A (just used PTs for recruitment procedure)	Three months three phase (1 month each)	N/A	Mobile JITAI used off-the-shelf components, an Android-based smartphone, a wrist-worn smartwatch, and Bluetooth-based wheel rotation monitor to detect wheelchair-based PAs in individuals with SCI	N/A	1) A sensor-enabled mobile JITAI has potential to enhance PA levels of individuals with SCI. 2) Future research is needed to investigate the efficacy of JITAI through a clinical trial.
Houlihan et al., (2013), USA	To assess the efficacy of CareCall on several important secondary conditions for persons with SCD (spinal cord dysfunction)	multi-purposes (pressure sores/PUs & range of psychological problems (depression)0	Experimental (Quantitative) - Single blinded RCT	106	48.2	Intervention: 21(29.6) Control: 47.9 34 (47.9) Total: 38.7 55 (38.7)	0.613	Intervention: 11.34 (11.1) Control: 12.0 (9.8) Total: 11.7 (10.4)	Paraplegia, incomplete ->intervention:37.5%(18), control: 23.1% (12), total: 30.0% (30) Paraplegia, complete-> intervention: 18.8% (9), control:, 28.8% (15), total: 24.0% (24) Tetraplegia, incomplete -> intervention: 22.9% (11), control: 32.7% (17), total: 28.0% (28) Tetraplegia, complete-> intervention: 20.8 %(10), control: 15.4% (8), total: 18.0% (18) Level of SCI injury, % (n)a: C1–C8 > interv…	PUs, range of psychological problems (depression)	CareCall intervention	CareCall’ is an automated, interactive voice response system that combines patient education, cognitive behavioral interventions, screening, and referrals, with alerts to a nurse telerehabilitation coordinator for direct non-emergent phone follow up.	educational support, cognitive behavioural interventions, screening, & referrals.	Automated calls from CareCall using IVR system	Automated service, however alerts being sent to a nurse rehabilitation coordinator for direct non-emergent phone follow-up.	6-months study period	Transtheoretical model, and the social cognitive theory	Simple telephone lines (automated calls)	1) pressure ulcer scale for healing (PUSH) tool version 3.0 used to measure pressure ulcers prevalence. 2) self-report Cornell Service Index & self-report using question 5 of the Craig Hospital Inventory of Environment Fctors-Short fORM VERSION 3.0 to measure healthcare utilization. 3) collected information on hospital visit (yes/no) and emergency room visit (yes/no) from the Cornell Services Ind…	1) Eefficacy in reducing the prevalence of pressure ulcers among WOMEN and reducing the serverity of depression in general. 2) Carecall did not raise the application of preventative outpatient heath care, nor reduce emergency room visits and hospitalization. However, raised levels of health-care availability was seen.
Kim et all., (2012), Korea	To assess different aspects of awareness, knowledge, value, needs, and attractiveness in order to use telerehabilitation to address unmet medical requirements of people with disabilities.	N/A	Non-experimental (Quantitative) - Survey	Two groups surveyed -> persons with sci (57) and healthcare professionals (36)	N/A	Of the sci group: The age distribution was 36.8% in their 40s, 31.6% in their 30s, and 21.1% in their 50s; the distributions for those in their 10s, 20s, and 60s were 3.5% each.	0.93	N/A	N/A	N/A	N/A	N/A		N/A	N/A	N/A	N/A	N/A	N/A	1) Telerehabilitation is extrmely desirable. 2) In SCI group, internet-connected services and mobile or personal Digital Assistant (PDA) services were found to be most and least preffered telerehabilitation, respectively. 3)HPs ranked video system with telemedicine service and PDA as the most and least preferable type of telerehabillitation services, respectively.
Kryger et al., (2019), US	To determine whether the iMHere system is linked to better health and psychosocial outcomes in people with spinal cord injuries.	multi-purposes (PU/ UTIs/ Psychosocial problems	Experimental (Quantitative) - RCT	38	Intv: 37.9(13.4) Control: 44.1(15.3)	Control group :7(37) Intervention group :6(32)	Control group: 12(63) Intervention group : 13(68)	Intervention: 9.9 (8) Control: 13.5 (11)	Tetra intv: 8(42%) Tetra control:9(47%) Para intv:11(58%) Para control:10(53%) Complete intv:9(47%) Complete control: 12(63%) Incompete intv:10(53%) Incomplete control:7(37%)	PU/ UTIs/ Psychosocial problems	Interactive mobile health and rehabilitation (iMHere) app	Chronic disease management/self-management including several modules for medication management, urinary and bowel program reminders, skincare tracking, mood tracking, & messaging system for communication with clinicians.	informational support/ monitoring services	Virtual app, individual	PT acted as a wellness coordinator monitoring participants' data a web portal and communicating with them electronically via their app.	9-months study duration	N/A	Sumsung galagxy 5 with ther iMHere app on it	Health Outcomes: Number of UTIs 1) Number pressure injuries 2) Number of ED visits for any reason 3) Number of ED visits because of UTIs or pressure injury 4) Number of hospitalization for any reason 5) Number of hospitalization because of UTIs or pressure injury. Psychosocial outcomes: 1) Canadian Occupational Performance Measure (COPM), a self-reported measure of self-care, productivity, and le…	1) No significant changes seen in the primary health outcomes except # of UTIs 2) iMhere’s ability to facilitate communication with the healthcare team results in significant reduction in depressive sysmtomps.
Lai et al., (2016), South Korea	To investigate if a monitored Web-based exercise intervention for people with SCI is viable, including implementation, possible effects, and acceptance.	Multi-purposes (Physical Functioning/Activity & satisfaction with life)	mixed methods - phase 1: intervention pre-post evaluation; phase 2: Qualitative approach	4	43.5 (5.30)	1	3	25.8 ( 4.3)	cervical and thoracic spinal cord injuries	Little or no physical activity leading to secondary complications (PU, depression, & infections)	Monitored Web-based exercise intervention	Exercise trainer (telecoach) monitored each participant’s physiologic data in real time while simoultaneously videoconferencing and providing written instructions to the participant. telecoaches used the system to provide immediate feedback regarding tele-exercise intensity and movement quality during each session.	informative support, monitoring physiologic data & feedback services, and social support to maintain moderate exercise intensity throughout the intervention.	Web-based, individual	trainings and tele-exerxise intervention was delivered to the subjects remotely in their homes by tele-coaches.	3 times/week for 8 weeks (24 sessions)	N/A	Internet-based system installed in participant’s home (tablet, wearable physiologic monitor, and a web-based application that allowed physiologic data to be recorde from the tablet to a secure web-based dedicated server.	1) consumption (VO2 peak, ml·kg−1·min−1), a gold-standard measurement of aerobic capacity 2) oxygen consumption and heart rate and blood pressure were recorded during rest and exercises (before and after the exercise test) 3) Quality of Life Index modified for SCI, a measure of quality of life 4) Satisfaction with Life Scale (SWLS), a measure of satisfaction with life 5) Physical Activity Scale f…	1) Majority of participant experienced modest enhancements in aerobic capacity and physical activity 2) majority of participant experienced modest enhancements in aerobic capacity and physical activity 3) Subjects showed high acceptability of the program, attributing it to accessibility, convenience, & interpersonal interaction with the tele-coach.
Mackelprang et al., (2016), US	To investigate whether telephone therapy (TC) may help persons with SCI reduce medical issues and health-care usage while also increasing depression, life satisfaction, subjective health, and community involvement.	Multi-purposes (Increased medical complications & healthcare utilization/ pyshcosocial problems, community participation)	Experimental (Quantitative) - RCT	168	N/A	35 (21)	133 (79)	N/A	Cervical & Paraplegia	Psychosocial problems	Telephone Counselling	telephone counsellings including elements of education, problem-solving, refferal resources, and support with the aim to reduce medical complications and healthcare utilization, improving depresison and other psychosocial conditions.	education and training (informational support) / emotional and social support / refferal resources	Telephone, individual	two interventionists who had SCI before and completed a 3-day motivational interviewing training. / interventionists would contact SCI specialists (i.e., psychologist, physiatrist, rehabilitation counselor, nurse, and physical therapists), as needed.	For 1 year after discharge	N/A	Simple telephone lines	Primary outcome: Cornell Services Index, measures healthcare utilization / composite measure assessing healthcare utilization & medical complications (score). Secondary outcomes: 1) depression severity (Patient Health Questionnaire-9), 2) quality of life (Delighted-Terrible Scale), 3) current health state (EuroQol thermometer), 4) subjective health (single item from the Medical Outcomes Study 36-…	1) There were no differences between groups in the composite measure of health care utilization and medical complications, nor in psychosocial measures. The UC group reported fewer emergency department/urgent care visits than did the TC group. 2)uncapable of changing the rate of health care utilization, nor improving psychosocial outcomes. 3) Interventions designed to work in collaboration with t…
Mercier et al., (2015), US	To examine the results and patterns of adult wheelchair users with significant mobility constraints and a diagnosis of multiple sclerosis (MS) or spinal cord injury who participated in a telemedicine intervention (CareCall) (SCI).	Multi-purposes (PUs, Psychological problems (depressive symptoms), decreased community-level participation)	Experimental (Quantitative) - Secondary analysis from a pilot RCT	106	SCI control group: 45.0 (14.0), SCI experimental group: 45.8 (12.1)	SCI control group: 19 (35.8), SCI experimental group: 11 (20.8)	SCI control group: 64.2% (n=34), SCI experimental group: 35.8% (n=42)	11.8 (10.3)	Lumbar, Thoracic, & Cervical levels of injuries	Psyhocosocial problems	CareCall intervention	regular automated phone calls delivered educational content, peer and clinical expert perspectives related to depression, skin care, wellness, & healthcare utilization modules.	educational (informational) and peer support (emotional)	Telephone, individual	Automated system- leave message for the nurse telerehabilitation coordinator (NTC). Patients could alert the NTC whenever clinically significant event was detected	Weekly for 3 months and then biweekly for 3 months	N/A	Simple telephone lines (automated calls)	1) Pressure Ulcer Scale for Healing tool v. 3.0 (PUSH) used to measure the severity of the pressure ulcer at any areas of skin breakdown 2) self-reported data from the Cornell Services Index used to measure healthcare utilization 3) Craig Handicap Assessment and Reporting Technique Short Form (CHART-SF) subscales of Physical Independence, Mobility, Social Integration, and Occupation used to measu…	1) Positive impact in reducing depression severity for participants with either diagnosis (MS or SCI). 2) No treatment impact for health care utilization and skin integrity were seen. 3) No significant difference was seen between experimental and control group on physical independence for persons with SCI
Christine Migliorini, Bruce Tonge, and Andrew Sinclair, (2011), Australia	To develop and test a flexible online psychological treatment for people with a spinal cord injury (SCI) who also have depression or both depression and anxiety, based on CBT and positive psychology methodologies.	Psychological problems (depressive symptoms & anxiety),	Experimental (Quantitative) - Multiple case study (pre-post intervention)	3	65-year old, 53-year old, 41-year old	1	2	33	incomplete L2, Incomplete paraplegia L1, Complete paraplegia L2 level	Psychological problems (depression, anxiety)	ePACT	ePACT is a manualised psychological treatment based on cognitive behaviour and positive psychological principles to address the cognitive and behavioural aspects of depression and anxiety. ePACT consists of 10 modules focusing on problem solving, setting goals, changing unhelpful behaviour, building resiliency, relaxation, ...)	Informational and behavioral strategies	Web-based, Individual	Self-regulated	N/A	CBT and positive-psychology based techniques	Online program	1)Depression Anxiety and Stress Scale — short version (DASS-21), 2)Personal Wellbeing Index 4th edition (PWI) 3) the Spinal Cord Lesion Emotional Wellbeing Questionnaire (SCL EWQ v1 Australia).	1) Online program was acceptable, and demonstrated some improvement in symptoms. 2) All participants showed that they would not have sought face-to-face therapy for reasons of access and stigma. 3) All had a strong feeling of independence and felt this would have been questioned if they sought therapy.
Migliorini et al., (2016), Australia	To determine whether an Internet-based psychological intervention for comorbid mood disorders in individuals with spinal cord injuries is feasible and effective (SCI). The key outcomes were enhanced mood and life satisfaction.	Psychological problems (depressive symptoms & anxiety),	Experimental (Quantitative) - Prospective parallel waitlist RCT	59	intervention: 47.5 (12.2) waitlist control: 52.8 (12.9)	intervention: 9 (26) waitlist control: 8 (32)	intervention: 25 (74) waitlist control: 17 (68)	Intervention: 11.4 (11.9) Waitlist control: 19.8 (14.0)	Complete tetraplegia: intv: 1 (3) control:2 (8) Incomplete tetraplegia: intv: 18 (53) control:2 (8) Complete paraplegia: intv: 5 (15) control:7 (28) Incomplete paraplegia: intv: 8 (24) control:13 (52) Unknown: intv: 2 (6) control:1 (4)	Psychological problems (depression, anxiety)	ePACT	ePACT is a 10-module skills and psycho-educational programme that is largely based on cognitive behaviour therapy principles but with the addition of a positive psychology (session 8) and mindfulness meditation aspects (session 9)		Web-based (online), individual	Self-regulated	One module per weeks/ 6 month intervention	CBT and positive-psychology based techniques	Online self-help program containing modules and links to additional information if needed.	1) Depression, Anxiety and Stress Scale–Short Form (DASS21), 2) Personal Well-being Index, 3) Helplessness subscale of the Spinal Cord Lesion Emotional Well-being Scale v1 Australia,	1) Subjects experienced significantly reduced mood disturbance and enhanced satisfaction with life. 2) Internet-based interventions are potentially valuable in addition to the currently available options.
Phillips et al., (1998), US	to conduct a feasibility study to see if a home telecare intervention can help clients with SCI with skin care and other self-care chores after they leave a rehabilitation centre.	Multi-purposes (skin and self-care (PU), community reintegration)	Experimental (Quantitative) - Feasibility study	11	38 (range: 18-58)	2	9	N/A	cervical, thoracic, & lumbar spinal cord injuries - mainly incomplete (vague demographic data)	Skin related complications (i.e., PU)	Telecare intervention	video consultation sessions were held using video-phone (Picasso AT&T) which could transmit audio and still images over a standard telephone line.	consulting services (peer support, informational, …)	Video-phone, individual	Trained nurse in telecare interventions	Duration of the intervention (remaining in the study) was different for each individual, however, they all remained for at least 6 weeks.	N/A	N/A	N/A	1) Video-based interventions Proved to be an effective, popular way of promoting preventive skincare. 2) Picass ovideo-phone equipment showed to ba an inexpensive telecommunication tool to use as it uses ordinary telephone lines.
Phillips et al., (1999), US	To develop the feasibility of the video intervention and to compare the results acheived with it to those obtained with only telephone follow-up and standard treatment.	Multi-purposes (Pressure sores/PUs & range of psychological problems (depression))	Experimental (Quantitative) - Matched case-control study	35	33	Telephone group: 31% Video group: 25% Standard care group: 20%	Telephone group: 29.6% Video group: 75% Standard care group: 80%	N/A	N/A	Pus	Video & Telephone interventions	Video group: video-audio sessions, where. Through the images generated, the nurse was able to check visually the condition of the patient’s skin and to monitor him or her for ulcers. Through visual contact the nurse could also help resolve problems related to wheelchairs, mattresses, and mobility about the house. Patients in the video group then received telephone counselling sessions as well for…	Problem-solving, informative, monitoring services	Video & phone, individual	Trained nurse	Both video and the telephone groups received weekly interventions for 10-12 weeks	N/A	AT&T Picasso Still-Image video / simple telephone line	N/A	1) Annualized ER visits, hospitalizations, and health care provider visits were similar for the telephone and the video group, while the latter two were lower in the standard care group. Which may be due to the recall effect. 2) The AT&T Picasso Still Image Video phone was successful at identifying ulcers even at stage 1
Phillips et al., (2001), US	To describe the preliminary outcomes of a randomised trial of telehealth to determine the incidence of secondary conditions intended in consequence of SCI.	Multi-purposes (psychological problems (depressive symptoms), quality of life, hospitalization)	Experimental (Quantitative) - RCT	111	Video group: 35 (+-10.8), Telephone group: 37 (+-13.1), Standard care group: 33(+-11.2)	Video group: 25% , Telephone group: 28% , Standard care group: 18%	Video group: 75% Telephone group: 72% Standard care group: 82%	N/A	N/A	Psyhocosocial problems	Video & Telephone interventions	Both video and telephone intervention groups provided subjects with educational sessions consisted of a structured review of skin care, nutrition, bowel and bladder routines, psychosocial issues and discussion of any equipment needed, with an exception that the video group also saw real time images of the study.	education and training (informational support)	Video & telephone (separate), individual	Trained nurse	Individual educational rehabilitation sessions with a study nurse once a week for five weeks, then once every two weeks for one month (intervention sessions lasted a total of nine weeks.)	N/A	Simple, compact equipment, roughly the size of a small personal computer, that operates over standard tele phone lines.	1) The Center for Epidemio logic Studies Depression Scale (CES-D), a 20-item scale, used to measure depressive symptoms. 2) The Quality of Weil-Being Scale (QWB) measures health-related quality of life	1) Health-related quality of life scores did not differ significantly between the intervention groups at the end of the intervention period. However, scores was significantly higher for those enrolled in intervention groups compared to the control standard care group, one year after discharge. 2) Evidence video-based interventions do enhance health-related outcomes for newly injuried SCI patients…
Rocchi et al., (2020), Canada	To conduct an implementation review of a pilot randomized controlled trial aiming at improving physical activity motivation and participation for people with spinal cord injuries (participant engagement and delivery fidelity).	Physical activity motivation & participation	Experimental (Quantitative) - implementation evaluation of a pilot RCT	10	N/A	N/A	N/A	N/A	N/A	Decreased LTPA/physical activity motivation & engagement	LTPA counseling sessions via video conferencing	LTPA counseling sessions via video conferencing where they discussed their motivation for LTPA, perceived personal barriers, and strategies for increasing LTPA with a trained physical activity counselor	Autonomy support (involving adults in decision-making/self-monitoring of activities), competence support (assisting in goal setting, problem solving, action planning,..), & relatedness support (values interview & self-identity, act in a warm way and caring way, express empathy,...)	Video-conferencing, individual	Trained physical activity counselor	Eight weekly 45-minute individual LTPA counselling sessions	Self-determination theory (SDT)	Video-conferencing (no information about equipments itself).	1) Short Feedback Questionnaire (a 5-point likert scale ranging from 1(not at all) to 5 (a lot) rated 8 questions to self-report engagement in the activities, percieved difficulty of the task, & discomfort. 2)modified version of the Health Care Climate Questionnaire to report on perceptions of autonomy, competence, and relateness od supportive behaviours from the counselor. 3) counselor's self-re…	1) Higher rates of engagement was observed. 2) Implementation evaluation studies are mandatory for understanding how behaviour change interventions work and creating confidence in the seen outcomes.
Sechrist et al., (2018), US	To explore and understand the participants' telemedicine experiences, satisfaction, and application.	Multi-purposes (secondary complications & community participation)	Prospective observational study	62	41.3 (16.1)	14	48	N/A	Cervical: (n=41), Thoracic: (n=21). Complete: (n=30), incomplete: (n=32)	All secondary complications	SCiPad prgram	Live interative telemedicine consultation with a board-certified SCI specialist.	routine care/urgent consults plus monitoring services.	Virtual app, individual	consultations occurred between participants and the SCI specialist. The program coordinator was responsible for scheduling telemedicine appointments with physicians.	Followed for 6 months and contacted monthly by the program coordinator	N/A	Telemedicine consultation completed through Apple's FaceTime via an iPad (Apple iPad Air)	20-question Program Satisfaction Survey (PSS), which questions ranged from individuals’ experience with the iPad device, the overall program, preferences for medical care, and anecdotal comments	1) Ease of application and general acceptance of TM via Ipad, specifically as an object for receiving specialized SCI medical care. 2) Positive patient experiences using TM. 3) Easily connecting with a SCI specialist discussing medical concerns. 4) This multi-purpose device, iPad, can be a potential tool that other health systems can safely utilize for TM.
Tomasone et al., (2018), Canada	To look into the implementation correlates of change in LTPA intentions and behaviour among Get in Motion (GIM) customers who participated in the GIM's second phase. in an easier way of saying, the study will explore the link between programme implementation and effectiveness.	Promote LTPA participation	Observational (Quantitative) - cohort study	46	51.46 ( 12.36)	22 (47.8)	23 (50.0)	17 ( 17.59)	Paraplegia: 23 (50.0) Tetraplegia: 21 (45.7)	Physical and mobility issues (decreased LTPA levels)	Get in Motion service (GIM)	A nationwide LTPA telephone counseling service that is offered at no cost to Canadian adults with SCI, providing LPTA information as well as teaching behavioral skills. The goal of this program is to improve theory-based determinants of LTPA participation in the SCI community.	Informational and behavioral strategies	Telephone, individual	Single exercise counselor who was a aregistered kinesiologist	Weekly for the first two months, biweekly for months 2–4, and then monthly for months 4–6	Behavioral change theories	Telephone lines	1) Modified two items following the stem, "in the next two months, I intend to engage in … "(a) "At least 20 minutes of moderate-to-vigorous aerobic activity on at least two days of the week”, and (b) “At least three sets of 8–10 repetitions of moderate-to-vigorous strength-training activity for each muscle group at least two days per week”. (clients asked to rate their level of engagements with …	1) clients had strong intentions for engaging in LTPA when they enroled in the service 2) Increasted total MVPA during the first two months and was sustained over months 2–6 of the service. 3) There is a positive relationship between counseling dose and increases in LTPA behavior among the SCI population.
VanStraaten et al., (2014), USA	to examine whether a high-dose home exercise/telerehabilitation programme for manual wheelchair users with a spinal cord injury (SCI) might reduce pain and enhance function.	Multi-purposes (pain & function/mobility)	Experimental (Quantitative) - Pre-Post Trial	16	41 (25-64)	3	13	N/A	Cervical (1 person), Thoracic (14 people), & post-polio (1 person)	Chronic pain & reduce functionality/ mobility	High-dose shoulder program with telerehabilitation	A 12-week home exercise program of rotator cuff and scapular stabilization exercises was given to each participant. The program included a high dose of 3 sets of 30 repetitions, 3 times weekly, and regular physical therapist supervision via videoconferencing.	Home exercise program	Video-conferencing, individual	PT	The target dose used for each strengthening exercise was 3 sets of 30 repetitions with a 30-second rest between sets, 3 times per week. (for a total of 12 week home exercise)	N/A	Videoconferencing sessions using subject's personal comupter and free software to allow for technique correction and advancement of exercise.	1) Wheelchair User’s Shoulder Pain Index (WUSPI) to assess shoulder pain intensity. 2) The Shoulder Rating Questionnaire (SRQ) to assess upper extremity function not specific to manual wheelchair users (score range from 17 to 100 with higher scores indicating the least amount of pain anddysfunction.) 3) The Arm, Shoulder, and Hand (DASH) Index to evaluate upper extremity function not specific to …	1) applying telerehabilitation for supervision may be a viable option for the treatment of shoulder pain in manual wheelchair users. 2) Pain was reduced and function enhanced after the intervention home exercise program.
Vesmarovich et al., (1999), USA	The Shepherd Center launched a study to examine the application of telemedicine in the care of patients with SCI. The aim of this study was to visualize if wound care therapy could be done successfully via teleconferencing.	PUs	Observational (Quantitative) - exploratory project	8	49.8 (38 -78)	No women	8	N/A	thoracic and cervical-level injuries	Pus	Telerehabilitation home care	telerehabilitation clinical visits conducted by a nurse to facilitate wound management using the Picasso Still-Image Videophone (AT&T).	Wound/ PU management service	Video & phone, individual	Nurse	Average of 7 times, with a range from 1 to 18 visits.	N/A	Videotelephone sessions were held using the Picasso Still-Image videophone (AT&T), simultaneously transmitting video and audio over ordinary telephone lines.	N/A	1) pressure ulcers can be successfully managed with telerehabilitation. 2) Authors recommended future studies related to cost-effectiveness and cost utility.
Wilroy et al., (2021), USA	To evaluate personal factors, secondary health conditions, and environmental factors as potential correlates of adherence to a 12-week home-based exercise trial in people with spinal cord injury.	Physical activity motivation & participation	Experimental (Quantitative) - Cross-sectional design	28	44.00 (30.50–54.00) *median (IQR)*	19	9	N/A	N/A	Anxiety, Depression, Fatigue, Sleep disturbance, Pain interference, Pain intensity	Home-based exercise program	12-week self-managed exercise program using an innovative form of adapted exercise, such as a movement-to-music (M2M) delivered to patients with SCI. Participants were given a tablet with a web-designed application on it realising a new M2M exercise video each week for the participant to use to meet their weekly exercise goal. The videos were accessible through a custom-designed mobile applicatio…	home exercise program	Custom-designed web application, Individual	M2M instructor	Three times each week for 12 weeks (36 total sessions)	N/A	Computer tablets with preinsalled custom-designed web applications releasing exercise videos (M2M) were given to subjects	1) Personal factors included disability type (SCI or spina bifida), age in years, sex, race, and physical function measured via the National Institutes of Health (NIH) Patient-Reported Outcome Measurement Information System (PROMIS) short form. 2) Exercise Goal-setting Scale to assess exercise goal-setting 3) Exercise Planning and Scheduling Scale to assess goal plannning 4) Multidimensional Outc…	1) Adherence was low and could be projected by certain demographic, health, functional, and environmental factors. 2) Race, community barriers, anxiety, depression, physical function, & self-efficacy were related to a lower number of exercise video minutes and adherence. 3) Pain intensity, pain interference, & age were related to a higher number of exercise video minutes and adherence.
Wilroy et al., (2019), USA	To establish and assess the usability of an electronic learning (e-learning) programme for enhancing social cognitive aspects related to physical activity behaviour in persons with SCI.	Physical activity behavior/participation	1) Mixed methods 2) National Survey - to collect descriptive information on the physical activity readiness and indentification with SCI narratives related to LTPA, to inform and revise the created e-learning program.	142	National survey: 42 (14) Usability study: 53 (11)	National survey: 55 Usability study: 4	National survey: 71 Usability study: 8	National survey: 12 (12) Usability study: 23 (13)	National survey: Paraplegia: n=91 / Tetraplegia: n=51 Usability study: Paraplegia: n=12 / Tetraplegia: n=0	N/A	N/A	N/A	N/A	N/A	N/A	N/A	N/A	N/A	N/A	National Survey Findings: Addition of video content of active individuals with SCI who shared their stories, videos of adapted exercises and sports, and emphasis of health benefits related to LTPA.
Yuen et al., (2009), USA	To explore whether if computer-based, high-speed, two-way, real-time interactive videoconferencing with assistive devices and approach feedback might be applied to give dental care instruction. Additionally, in two female White adults with tetraplegia in the United States, examine the acceptability and effect of the oral home telecare experience on oral health care.	Oral health	Experimental (Quantitative) - Small-scale feasibility study	2	42 & 46 years of age	2	Non	21 and 23 years since injury	at C4–C7 levels & C5–C6 levels (tetraplegia)	N/A	Oral Home Telecare	four oral home telecare videoconferencing sessions conducted with the presence of OT to trian, monitor, and complete oral hygiene routine.	trianing, moniotring, and motivational services	Video-conferencing (web-based), individual	OT	Four 20- to 30-minute oral home telecare videoconferencing sessions on four different days.	N/A	Videoconferencing was conducted via Acrobat® Connect™ Professional (formerly Macromedia Breeze), a Web-based software, using high-speed Internet.	1)18-item Likert-type scale questionnaire (i.e., Oral Home 2)Telecare Questionnaire, OHTQ) which was adapted from the Telemedicine Satisfaction and Usefulness Questionnaire (TSUQ) 3)Telemedicine Perception Questionnaire.	1) Subjetcs were satisified with the oral home telecare service. 2) individuals found the service easy adaptable and user friendly. 3) It is possible for occupational therapists and dental health professionals to provide oral home telecare training with videoconferencing technologies for individuals with tetraplegia.
yeun et al., (2013), USA	To investigate both the short- and long-term effects of an oral home telecare program on enhancing gingival health among adults with tetraplegia	oral health	Experimental (Qualitative) - pre-post study	8	49 (±11)	N/A	N/A	17 (+-12)	Cervical &tetraplegia	N/A	oral home telecare program	The oral home telecare program consisted of individualized oral hygiene training in the use of assistive devices (powered toothbrush and adapted flosser and/or oral irrigator) using personal computer-based videoconferencing between each participant and an occupational therapist. During these training sessions, supervised practice of oral hygiene, and provision of immediate correctivefeedback and …	information and feedback support	Vompute-based video-conferencing, individual	OT	Average of five 15 30 min sessions across 3 months.	n/a	Personal computer-based videoconferencing between each participant and an occupational therapist	the Lo¨e-Silness gingival index (LSGI)	Improved gingival health
Walia et al., (2019), Canada	To identify the viability of using information technology into Pis management.	PUs	Non-experimental (Quantitative) - survey	Not indicated the number of participants, but three groups of patients, caregivers, & interdisciplinary team members (physicians, Ots, PTs, nurse, registered dietitian, & home care nurses)	N/A	N/A	N/A	N/A	N/A	N/A	Pressure Injuries	N/A	N/A	N/A	N/A	N/A	N/A	N/A	N/A	1) Clinicians and patients identified facilitators (e.g. videoconferencing component, wound photography) & barriers (e.g. automated alerts/reminders) for long-term implementation of interent clinic to manage pressure injuries. 2) highlighted the need for continuing education for home care nurses as they did not illustrate to have specialized knowledge or expertise in caring for people with SCI wi…
