# Supplementary material for: Models of Telehealth Service Delivery in Adults With Spinal Cord Injuries: Scoping Review
Source: JMIR Rehabil Assist Technol. 2023 Jun 29;10:e41186. doi: 10.2196/41186 (PMC10365587; doi:10.2196/41186)
Supplement: Multimedia Appendix 5 [file rehab_v10i1e41186_app5.xlsx]

## Sheet: Sheet2
	Study Characteristics				Participant Population		SEX					Study Results/Conclusions
Author, (year), Country study was conducted	Study Objective	Main Category (Based on study focus area)	Method (Quantitative, Qualitative, Mixed Method, Reviews,..)/ Study Design	Approach /Intervention (if applicaple)	# of participants	Age (mean (SD) / range)	Females % or # or n(%)	Males % or #	Time Since Injury (years), [mean(SD) /range]	Details of SCI n(%)	Secondary Complications Related to SCI	Main Findings/Themes
Barclay et al., (2020), Australia	Aims to describe and compare: 1) models of service delivery intended to support community integration in the immediate period following inpatient rehabilitation for SCI. 2) the characteristics of these models or methods.	community reintegration	Non-experimental - Qualitative	Semi-structured Interviews	12	N/A	NA	N/A	NA	NA	NA	Telehealth is one of the models validating commmunity reintegration immediately after inpatient rehabilitation, helping with self-management, especially for patients who live a long distance from a spinal unit or are confiened to the home for health reasons.
Baron et al., (2018), Canada	To investigate the application of theory and quality of reporting in skin care self-management interventions for individuals with SCI.	skin care self-management	Non-experimental -Systematic Review	Theory Coding Scheme & TIDieR checkliast used for 17 interventions identified in the systematic review	N/A	N/A	N/A	N/A	N/A	N/A	N/A	Use of theory and reporting quality in SCI self-management research is still suboptimal in this areas of research and further research is needed.
Bendixen et al., (2008),USA	states that the application of telehealth as a key component in the long-term management of combat-wounded veterans who have experienced multisystem injuries.	N/A	Non-experimental - Qualitative	Literature review	N/A	N/A	N/A	N/A	N/A	N/A	N/A	1) VHS Care Coordination model connects the role of a Care coordinator with home telehealth technologies to permit for follow-up long-term self-management of patients with SCI.
Bloemen-Vrencken et al., (2005), Netherland	To describe and compare the follow-up care programmes performed by rehabilitation centers for persons with SCI and 2) to explain the impact of these programmes regarding the occurrence of secondary impairments, well-being, the quality and cost of care.	multi-purpose (PU, participation and community reintegration,…)	Non-experimental -Systematic Review	Systematic literature review of 24 publications about medical /nursing follow-up care for patients with SCI living in community.	N/A	N/A	N/A	N/A	NA	NA	NA	Telemedicine showed to be the most important approach used in the programmes designed for follow-up care for patients with SCI.
Hagglund and Daniel L. Clay, (1997), USA	N/A *general information on the telemedicine for SCI.	N/A	Non-experimental - Qualitative	Literature review	N/A	N/A	N/A	N/A	NA	NA	NA	Discusses the potential application of telemedicine by phsiatrists and other healthcare providers with specialized knowledge of SCI to provide services to persons who either live a long distance or only seen by providers with no specialty training.
Dokbin et al., (2016), USA	determine the recent work about the potential to augment the efficacy and effectiveness of motor interventions by adding behavioural training to daily care and trial designs.	Physical Functioning/Activity	Non-experimental - Qualitative	Literature review	N/A	N/A	N/A	N/A	N/A	N/A	N/A	Addition of self-management techniues, engagement strategies, advanced feedback, monitoring and supervison to mobile health and telerehabilitation technologies is beneficial to optimize the theraputic alliance allowing adherence and patient-centered care.
Dorstyn et al., (2011), Australia	To quantitatively examine the available evidence for the efficacy of psychological interventions delivered by telephone on both the short-and long-term emotional outcomes of individuals with SCI, amputation, severe burn injury, stroke, or MS.	psychological problems	Meta-analysis	8 independent studies using 8 telephone-based counselling programs	N/A	N/A	N/A	N/A	N/A	N/A	N/A	Supports the the effectiveness of telephone counselling for optimizing coping and community integration strategies and the management of depression for individuals with either a newly acquired or long-term physical disability.
Dorstyn et al., (2013), Australia	To explore the short- and medium-term efficacy of counselling services provided remotely by telephone, video or internet, in managing mental health outcomes following spinal cord injury.	psychological problems	Non-experimental - Qualitative	Systematic review	N/A	N/A	N/A	N/A	N/A	N/A	N/A	1 ) Telecounselling can significantly enhance an individual’s management of common comorbidities following spinal cord injury, including pain and sleep difficulties 2) The main clinical advantages are time efficiency and consumer satisfaction.
fiani et al., (2020), USA	Discussed the establishmentt of telerehab, the technological advances in the field, and the application of telerehab particularly pertaining to spine patients, and comment on the improvement of telerehab in the time of COVID-19.	N/A	Non-experimental - Scoping Review	Scoping review	N/A	N/A	N/A	N/A	N/A	N/A	N/A	1) Categories telerehab technologies on the basis of asynchronous vs synchronous, modality applied, and video vs audio basis. 2) Emphasises on the advantages and disadvantages of applying telrehabilitation in spinal pathology. 3) Discusses the application of telrehehabilitation for SCI patients to date and increasing need in COVID 19 era.
Houlihan et al., (2016), USA	To identify preliminary feasibility of the My Care My Call intervention via participant interviews and peer health coach observations.	multi-purpose (all seconsary complications)	Non-experimental - Qualitative (pilot study)	Interviews & Observations	7	range : 24 - 64	3	4	range of years injured: 9-27	Level of injury Paraplegia 2 Tetraplegia 5 Complete 4 Incomplete 3	N/A	1) My Care My Call intervention is feasible in all four domains of demand, acceptibility, implementation, and practicallity. 2) Participant impacts included feeling supported, greater confidence toward aims, and greater link to resources.
Irgens et al., (2020), Norway	To discuss how the researchers in Sunnaas rehabilitation hospital managed to implement telerehabilitation as part of therir system of care, in hopes that others will follow suit. (learning from Sunaas model of telerehabilitation).	N/A	Non-experimental - Qualitative	Literature review (learning from the Sunnaas model of telerehabilitation)	N/A	N/A	N/A	N/A	N/A			Sunnaas model of telerehabilitation (service delivery and education through videoconferencing (real-time)) ensures the coordination and cooperation between varies collaborators/participants.
Irgens et al., (2018), Sweden	To investigate and discuss what has been published about the application of telehealth on people with SCI (teleSCI) and to examine various ways of telesci to benefit patients in psychsocial, medical, and functioning ways.	multi-purpose (psychosocial problems, medical (PU, respiratory infections), & functional problems)	Non-experimental - Qualitative	Narrative review	N/A	N/A	N/A	N/A	N/A	N/A	N/A	investigated the status of to whom (provider to provider, direct to consumer) and how (store and forward, web-based treatments, interactive home monitoring) telesSCI has been given to patients in the last 20 years.
Jalovcic and Wendy Pentland, (2009), Canada	To explore women’s experiences of participation in the TPSG (TELEPHONE PEER SUPPORT GROUP) program and its main characteristics and structures as perceived by participants.	multi-purpose (psychosocial problems, medical (PU, respiratory infections), & functional problems)	Non-experimental - Qualitative	Phenomenology approach using semi-structured individual interviews at the end of program & three focus groups (at the beginning, mid-point, at the end)	7 women	48.42	all women	No men	13	6 participants with Parplegia & 1 participant with Tetraplegia	N/A	Participants percieved support and learning (provision of informational, affirmational, & emotional support), and the participatory method as the key characteristics of the TPSG (Telephone Peer Support Group) program.
Kairy et al., (2014), Canada	To examine how telerehabilitation becomes part of existing and new clinical routines and to identify factors that enable or constrain its routine use.	N/A	Non-experimental - Qualitative (single case study)	Focus groups & semi-structured interviews with HPs, managers, patients, and their families, supplemented by observations of telerehab video recordings and project document analysis.	92 HPs (including 9 clinical coordinators), 22 patients (10 SCI, and 12 TBI), 9 managers, 14 family members (4 SCI patients , 10 TBI).	Specialized center Health Professionals (HPs) for SCI program: 44.9 (38-58 mean range) regional HPs: 31.6 (21-42) managers for both types of centers: 46.5 (31-61) patients: 37.2 (21-60 family members: 44.6 (30-58)	Specialized center Health Professionals (HPs) for SCI program: 5 (71) regional HPs: 5 (100) managers for both type of centers: 4(50) patients: 0(0) family members: 5(100)	N/A	N/A	N/A	N/A	1) propses that routine application of telrehabilitation is more possible to be successfully integrated in activities that were already part of HP routine than in activities that were not. 2) Accepted leadership and management can have impact on the routine use of telerehabilitation. Therapists' beliefs influences routine application of telerehabilitation.
Martinez et al., (2017), USA	Tto examine, from a sociotechnical perspective, the range of factors that affect implementation of CVT across VHA SCI/D facilities.	N/A	Non-experimental - Qualitative (formative evaluation)	Semi-strucutued telephone interviews using Sittig and Singh's sociotechnical model to guide the evaluation.	40 HPs who use clinical video telehealth (CVT) to deliver services to veterans with SCI/D. (18 social worker, 11 nurse, 6 physician, 4 advanced practice nurse, 1 PT)	42.4% of HPs were aged between 46-55 years.	31 (77.5)	9 (22.5)	N/A	N/A	N/A	1) coordination (leadership support) and communication between local and remote team members at both facilities is needed. 2) Insufficient resources were identified to be a challenge in setting up and using CVT at facilities. 3) CVT implementation needs teams collaboration to negotiate a complex, distributed process across multiple sites.
Mathewson et al., (1999), USA	Reports on a patient enrolled in a telemedicine program during his 5th hospitalization for pressure ulcers in 16 months.	Pus	Non-experimental - Qualitative	Single Case Study / installation of the Picasso Still Image Videopohone (still pictures plus voice over phone in real-time) into the telephone jack and into the back of the patient's TV. Weekly sessions for 5 weeks & ever other week thereafter to check skin conditon & wound's odours.	1	42 year old	N/A	1	7	N/A	PU	1) Potential efficacy of telemedicine as a means to deliver rehabilitation services for detection, prevention, & treatment of PU to people with SCI who otherwise might not get due to living long distances. 2) Shorter time is needed to examine a patient through telemedicine compparing to hosptial visits which take more longer because of admission procedures & unnessary waiting times.
Mehta et al., (2019), Canada	to examine patient perspectives on the acceptability of an 8-week guided Internet-delivered cognitive behavior therapy (ICBT) course (Chronic Conditions Course) for individuals with SCI.	psychological problems	Non-experimental - Qualitative	Semi-structured interviews / Intervention: 8-week guided Internet-delivered cognitive behavior therapy (ICBT) course (Chronic Conditions Course)	8	53.2	0.5	0.5	N/A	67.5% Paraplegia	Psychological problems	ICBT was highlighted as an acceptable approach of receiving care for people with SCI.
Pekmezaris et al., (2019), USA	To explore perceptions and priorities of persons with spinal cord injury (SCI) for physical activity and to incorporate their feedback to inform future development of a physical activity program delivered via a telemonitoring platform.	Physical Functioning/Activity	Non-experimental - Qualitative	Focus groups / proposed telemonitoring physical activity program led by PT for persons with tetrapleiga. Real-time exercise program being monitored by the PT proposed to be delivered 3 times/week for 45 miunutes, with ≥30 minute of activity.	7	N/A	2	5	N/A	Tetraplegia	Reduced physical activity	1) Theme 1 (life changes after SCI): identification of changes (pain, fatigue, mobility issues) after injury, gain of funciton prioritization, & identification of the importance of psychosocial support systems for facilitating community reintegration after SCI. 2) Theme 2 (design recommendations): variation in schedules, diverse activities, & optional two-way video enabling social interaction wit…
Regan et al., ( 2009), USA	To systematically review evidence on the prevention and treatment of pressure ulcers in those with a spinal cord injury (SCI).	PUs	Non-experimental -Systematic Review	Categorized selected articles into two groups of treatment and prevention categories	26 .	N/A	N/A	N/A	N/A	N/A	Pus	More rigourous research is needed to in all areas of pressure ulcer prevention and treatment post-SCI.
Shirai et al., (2020), Canada	To explore the experiences of individuals living with SCI/D on the use of Pressure Ulcer Target (PUT), a mobile educational app for PI prevention and management.	PUs	Non-experimental - Qualitative	Individual, semi-strucuted interviews conducted to investigate the participants’ perceptions regarding the utility, aesthetics and ease of use of PUT and suggested modifications. / subjects used PUT, a mobile educational app installed on an iPad, for two week period and then interviewed.	9	59.8	4	5	19.38	cervical and thoracic spinal cord injuries	Pus	1) Participants expressed recommendations to enhance the experience with pressure ulcer target including; 1) changes to the navigation objects, inclusion of of specific offloading methods, nutritional advice and supplementation as it associates with pressure injuries, include more visual components over text-based educational material,...). 2) Three key findings were identified: (1) pressure ulce…
Skeels et al., (2017), USA	to explore peer health coach (PHC) roles in My Care My Call program (MCMC).	peer-led chronic condition (SCI)self-management	Non-experimental - Qualitative	Directed content analysis approach using seven communication tools (CTs) & five information delivery strategies (IDSs) used by PHCs / SCI self-management intervention called My Care My Call (MCMC) provided by PHC, consisting 8 weekly calls, 4 bi-weekly calls and 2 monthly calls over the course of 6 months. Calls focused on self-management & unmet health-care needs, & peer chose topics.	Two experienced peer mentors with SCI who were trained as PHCs	N/A	N/A	N/A	N/A	N/A	N/A	1) PHCs fulfilled three main roles, including role model, supporter, & advisor using various CTs and IDSs to share personal experiences, to build credible relationships, & to teach and strategize with peers about self-management, respectively. 2) The SCI PHC performs a powerpul role in promoting SCI self-management among peers with SCI. 3) Highlights the importance of designing peer-led intervent…
Smith et al., (2012), USA	To evaluate & calculate the cost and potential savings associated with the use of telehealth services used for preventing & treating PUs.	prevention & treatment of PUs (cost evaluation)	Non-experimental - Qualitative	Modeled analysis / Developed clinical scenarios & then estimated the cost of each scenario under usual care (without telehealth) & alternative scenarios that included telehealth technology options.	N/A	N/A	N/A	N/A	N/A	N/A	PUs	1) Telehealth care is less expensive than standard care when patients and facilities utilized low-cost technologies, including digiital cameras & emails. While telehalth may ost more (more expensive) when using high-cost, interactive devices being employed at patient's home. 2) patients with SCI, especially those who live in far distances such as rural areas may be able to obtain clinically effec…
Tenforde et al., (2017), USA	To characterize the current knowledge of telehealth applications and outcomes in health care deliery for patients seen in the field of physical medicine and rehabilitation (PM&R).	Multi-purposes	Non-experimental - Qualitative	Narrative review	N/A	N/A	N/A	N/A	N/A	N/A	PUs	1) Telehealth serves as a solution to address the barriers to follow-up care in long term management of patients with SCI. 2) Direct patient-care via video-teleconferencing (VTC) allows the effective delivery of care in neurological conditions such as SCI. 3) Use of applications or automated telephone call/messaging programs have been successfully piloted in patients with SCI, reducing PUs & impr…
Tomasone et al., (2017), Canada	To explore factors related to PA behavioral counselling service adoption among nonusers, and the barriers and facilitators to maintaining service participation among adopters.	Increased physical activity participation	Non-experimental - Qualitative	Semi-structured interviews developed based on the Theoretical Domains Framework (participants' experience & perceptions) / two applied counseling services which are offered to facilitate PA participation among persons with disabilities, Get In Motion (GIM) & Passez a l’action (PAL).	Total of 39 participants (26 adopters (current/previous service users), 13 nonusers (individuals who had never enrolled in the services))	Adopters: 53.35 ( ± 12.06) Nonusers: 49.91( ± 10.79)	Adopters: 18 (69.2) Nonusers: 3 (23.1)	Adopters: 8 (30.8) Nonusers: 10 (76.9)	Adopters: 23.66 ± 19.01 Nonusers: 20.67 ± 10.78	N/A	Reduced physical activity participation	1) nonusers were highly engaged in moderate-to-vigorous physical activity 2) to overcome Implications for service promotion and recruitment, advertisements should include more information about services, clarifying the service's purposes and what thet can provide to their clients. 3) Suggest that both GIM & PAL services will benefit from making use of the influence of peer support on PA behavior.
Tung et al., (2015), Canada	To examine the available and relevant literature was conducted to inform development of new technologies aimed at supporting independent (or self-) management of PU prevention practices following SCI.	PUs prevention, treatment & self-management	Non-experimental - Scoping Review	Scoping review	N/A	N/A	N/A	N/A	N/A	N/A	PUs	1) Telemedicine was identifed to be one of the four main categories of technologies aiming to improve self-management of PU prevention in patients with SCI. 2) Telemedicine demonstrated improved access to support and improved functional capabilities, such as transfers and execution of pressure-relief behaviors, in higher quality studies.
Woo et al., (2011), USA	Overview of published literature on use of telehealth technologies with the SCI/D population.	multi-purpose (all seconsary complications)	Non-experimental - Qualitative	Review Article	N/A	N/A	N/A	N/A	N/A	N/A	N/A	1) Describes telehealth as a potential strategy for addressing disparities in providing quality care, and explore comprehensive management of multiple health issues in individuals with SCI/D. 2)Development of telehealth clinical protocols and adaptive devices that can be integrated with equipment to accommodate for the functional limitations in the SCI/D population are discussed as necessary for …
